# Supplementary material for: Label-Free Rapid Separation and Enrichment of Bone Marrow-Derived Mesenchymal Stem Cells from a Heterogeneous Cell Mixture Using a Dielectrophoresis Device
Source: Sensors (Basel). 2018 Sep 8;18(9):3007. doi: 10.3390/s18093007 (PMC6163816; doi:10.3390/s18093007)
Supplement: Supplementary file 1 [file sensors-18-03007-s001.zip]

Archive with 2 entries (2 files):
- MovieS1.mp4
- MovieS2.mp4
